# Supplementary material for: Wafer-scale integration of two-dimensional perovskite oxides towards motion recognition
Source: Nat Commun. 2024 Oct 10;15:8789. doi: 10.1038/s41467-024-52840-2 (PMC11467426; doi:10.1038/s41467-024-52840-2)
Supplement: Supplementary file 3 — Source Data [file 41467_2024_52840_MOESM3_ESM.zip]

Archive with 5 entries (4 files):
- Annex-7 Source data/
- Annex-7 Source data/Fig 3b.xlsx
- Annex-7 Source data/Fig 3c.xlsx
- Annex-7 Source data/Fig 3e.xlsx
- Annex-7 Source data/Fig 3f.xlsx
