# Supplementary material for: Wafer-scale integration of two-dimensional perovskite oxides towards motion recognition
Source: Nat Commun. 2024 Oct 10;15:8789. doi: 10.1038/s41467-024-52840-2 (PMC11467426; doi:10.1038/s41467-024-52840-2)
Supplement: Supplementary file 3 — Source Data [file 41467_2024_52840_MOESM3_ESM.zip › Annex-7 Source data/Fig 3b.xlsx]

## Sheet: Sheet1
	On-off ratio	yEr ±	Photocurrent (A)	yEr ±
S-CNO 4 ml	74.3182	18.9241	1.77391e-09	4.51702e-10
S-CNO 6 ml	19663.2	6560.41	4.61962e-08	1.54129e-08
S-CNO 8 ml	52261.6	16276.9	2.15041e-07	6.69745e-08
S-CNO 10 ml	1.33545e+06	207565	2.59007e-06	4.02568e-07
S-CNO 12 ml	32567.7	11112.4	1.53549e-07	5.23921e-08
