# Supplementary material for: Wafer-scale integration of two-dimensional perovskite oxides towards motion recognition
Source: Nat Commun. 2024 Oct 10;15:8789. doi: 10.1038/s41467-024-52840-2 (PMC11467426; doi:10.1038/s41467-024-52840-2)
Supplement: Supplementary file 3 — Source Data [file 41467_2024_52840_MOESM3_ESM.zip › Annex-7 Source data/Fig 3c.xlsx]

## Sheet: Sheet1
Wavelength (nm)	Responsivity (A/W)	Detectivity (Jones)
230	0.4223	13176000000000
240	2.16724	67619200000000
250	6.64349	207281000000000
260	10.325	322146000000000
270	11.2715	351678000000000
280	11.8818	370719000000000
290	8.02042	250242000000000
300	4.18061	130438000000000
310	1.78585	55719800000000
320	0.74791	23335200000000
330	0.20196	6301410000000
340	0.02333	727940000000
350	0.00222	69221700000
360	0.000499666	15589900000
370	0.000229074	7147270000
380	0.000137953	4304220000
390	8.96074e-05	2795810000
400	6.40324e-05	1997850000
410	4.71742e-05	1471870000
420	3.73883e-05	1166540000
430	3.03795e-05	947861000
440	2.53371e-05	790536000
450	2.12038e-05	661574000
460	1.8117e-05	565264000
470	1.70232e-05	531137000
480	1.77522e-05	553879000
490	1.85572e-05	578996000
500	1.91488e-05	597457000
510	2.02689e-05	632403000
520	2.25798e-05	704504000
530	2.67263e-05	833877000
540	3.37477e-05	1052950000
550	4.52403e-05	1411530000
