# Supplementary material for: Wafer-scale integration of two-dimensional perovskite oxides towards motion recognition
Source: Nat Commun. 2024 Oct 10;15:8789. doi: 10.1038/s41467-024-52840-2 (PMC11467426; doi:10.1038/s41467-024-52840-2)
Supplement: Supplementary file 3 — Source Data [file 41467_2024_52840_MOESM3_ESM.zip › Annex-7 Source data/Fig 3e.xlsx]

## Sheet: Sheet1
D-CNO		S-CNO 8 ml		S-CNO 10 ml		S-CNO 12 ml
tr (μs)	td (ms)	tr (μs)	td (ms)	tr (μs)	td (ms)	tr (μs)	td (ms)
453	32.6	66.7	1.45	48	1.58	75	1.64
387	46	27.9	1.31	65	2.15	69	1.6
406	29.8	74.5	1.25	40	1.49	75	1.83
401	31.6	67	1.24	30	2.25	94	1.55
497	33.7	45	1.31	29	1.4	86	1.22
