# Supplementary material for: Wafer-scale integration of two-dimensional perovskite oxides towards motion recognition
Source: Nat Commun. 2024 Oct 10;15:8789. doi: 10.1038/s41467-024-52840-2 (PMC11467426; doi:10.1038/s41467-024-52840-2)
Supplement: Supplementary file 3 — Source Data [file 41467_2024_52840_MOESM3_ESM.zip › Annex-7 Source data/Fig 3f.xlsx]

## Sheet: Sheet1
	VTFL	yEr ±	ntrap	yEr ±
D-CNO	13.511	1.08656	8.96042e+17	7.20565e+16
S-CNO 6 ml	0.374	0.01662	9.91206e+16	4409570000000000
S-CNO 8 ml	0.531	0.04765	7.96789e+16	7145310000000000
S-CNO 10 ml	0.803	0.07894	7.72999e+16	7598750000000000
S-CNO 12 ml	1.239	0.10233	8.21658e+16	6786000000000000
